# Supplementary material for: Dexamethasone attenuates interferon-related cytokine hyperresponsiveness in COVID-19 patients
Source: Front Immunol. 2023 Aug 8;14:1233318. doi: 10.3389/fimmu.2023.1233318 (PMC10442808; doi:10.3389/fimmu.2023.1233318)
Supplement: Supplementary file 1 [file DataSheet_1.zip]

Archive with 5 entries (5 files):
- Supplementary File 1.pdf
- Supplementary File 2.pdf
- Supplementary Table 1.pdf
- Supplementary Table 2.pdf
- Supplementary Table 3.pdf
